# Supplementary material for: The COVID-19 Vaccination Strategy in Brazil—A Case Study
Source: Epidemiologia (Basel). 2021 Aug 12;2(3):338–59. doi: 10.3390/epidemiologia2030026 (PMC9620893; doi:10.3390/epidemiologia2030026)
Supplement: Supplementary file 1 [file epidemiologia-02-00026-s001.zip]

Archive with 1 entries (1 files):
- epidemiologia-1286880-supplementary.pdf
